# Supplementary material for: Genome-Wide Identification and Functional Characterization of CesA10 and CesA11 Genes Involved in Cellulose Biosynthesis in Sugarcane
Source: Int J Mol Sci. 2025 Nov 14;26(22):11046. doi: 10.3390/ijms262211046 (PMC12652704; doi:10.3390/ijms262211046)
Supplement: Supplementary file 1 [file ijms-26-11046-s001.zip]

Archive with 1 entries (1 files):
- ijms-3912066-supplementary.pdf
